# Supplementary material for: Structure–Property Relationships in Novel Series of Photoswitchable Local Anesthetic Ethercaine Derivatives: Emphasis on Biological and Photophysical Properties
Source: Int J Mol Sci. 2025 Mar 31;26(7):3244. doi: 10.3390/ijms26073244 (PMC11989239; doi:10.3390/ijms26073244)
Supplement: Supplementary file 1 [file ijms-26-03244-s001.zip]

Archive with 1 entries (1 files):
- ijms-3494039-supplementary.pdf
